# Supplementary material for: Genetic Divergence between Freshwater and Marine Morphs of Alewife (Alosa pseudoharengus): A ‘Next-Generation’ Sequencing Analysis
Source: PLoS One. 2012 Mar 15;7(3):e31803. doi: 10.1371/journal.pone.0031803 (PMC3305293; doi:10.1371/journal.pone.0031803)
Supplement: Table S2 — Candidate genes differentially expressed between AO and LM. Expression levels of individual samples are shown (columns C- I), in addition to annotations (columns A–B), fold-changes (L), and significance tests (J–K). (XLSX) [file pone.0031803.s002.xlsx]

## Sheet: Expression_AO_LM_all
Contig name	Annotation	AO1	AO2	AO3	AO4	LM1	LM2	LM3	P value	T value	Fold change
Repeat-38296	16S ribosomal RNA gene	3.57553		3.87603		11.6428	11.6039	11.5284	4.24e-06	-14.9464	233.281
Repeat-33587	putative intelectin 4 (itln4)	12.4337	12.648	11.4552			4.20102	3.70129	9.43e-06	13.1369	0.00333569
Repeat-35165	glyceraldehyde 3-phosphate dehydrogenase isoform 2 mRNA, complete cds	10.1511	9.6294	8.96903		4.20668	2.52786	3.83548	2.36e-05	9.69162	0.0149901
10704	NADH dehydrogenase subunit 1 gene	8.87019		9.26314	9.36334	2.56082	3.20393		2.52e-05	11.1951	0.0128403
Repeat-34012	putative keratin	10.2642	10.1206	9.60938		5.34509	5.57316	4.16654	4.2e-05	8.90689	0.031911
Repeat-34014	cytochrome oxidase subunit I (COI)	10.9797	11.5389	11.2235	9.67688	6.31267	6.40324	4.58157	5.36e-05	7.75453	0.029382
693	putative pituitary homeobox 1 (Pitx1) gene	4.16326	5.17144	5.27112	5.56048	8.48297	8.28417	8.33803	0.000109	-7.04844	10.0339
1335	phosphorylase kinase, delta (calm2b)	8.96939	8.17733	8.14036			3.67633	3.17659	0.00013	8.53077	0.0311944
Repeat-33462	MHC class II invariant chain-like protein	9.98129	8.47858	8.96955		4.53774	5.60615	4.94414	0.00021	6.99749	0.0577595
554	aquaporin-3a mRNA	1.59674	1.69213	4.70461		8.79241	7.96064	8.57638	0.000331	-6.51993	54.8967
Repeat-35536	Guanine nucleotide-binding protein subunit beta-2-like 1		8.83198	9.52126		4.4996	5.14271	5.22794	0.000346	7.20823	0.0536652
1641	type II keratin E3-like protein mRNA	4.65279		5.53666	6.05001	8.66735	8.91232	9.79736	0.000389	-6.3568	13.1093
9527	claudin 8c (cldn8c) gene	3.4703	3.56568	4.57817		6.82852	6.9862	7.16453	0.000494	-6.12086	8.70412
7411	Cytochrome c oxidase subunit 4 isoform 2	8.19978	6.88962	8.8619		3.03221	4.48267	4.02358	0.000534	6.04529	0.0568139
Repeat-46805	C1q-like-protein mRNA	7.65212		8.67733		1.65393		2.7973	0.000556	7.64134	0.0162985
1036	type I cytokeratin, enveloping layer	5.3598	5.04874			8.33198	8.78321	9.17114	0.000766	-6.26362	11.7765
619	putative Selenoprotein Pa precursor	2.76571	3.8611	4.87358		6.776	8.12961	8.31792	0.00103	-5.44098	15.0086
474	Transgelin putative mRNA	4.31311		4.42097		7.29692	7.61058	7.5923	0.00104	-5.93073	8.77192
Repeat-36955	keratin 14-like	9.53412	9.22345	9.38381		6.17506	6.36947		0.00109	5.88485	0.115969
2323	tubulin like	2.85042	4.9458	3.95828		7.5712	6.70652	7.90641	0.00142	-5.1545	11.1313
12089	FBP32-like	8.44262	8.66991	7.10919		4.71412	3.35723		0.00188	5.31835	0.0608654
18528	Epithelial membrane protein 2 putative mRNA	4.2568		3.36466		8.20196	7.67316		0.00192	-5.92771	17.4703
Repeat-40278	ribosomal protein L36a mRNA		7.47219	7.0386			3.31735	3.71807	0.00215	5.78796	0.0749627
Repeat-49705	beta-actin 1 mRNA	8.67137	8.34021				5.05061	4.29712	0.00226	5.72742	0.0702226
Repeat-35405	zona pellucida glycoprotein 2 preproprotein-like		6.3564		4.96978	9.35542	11.1094	9.0951	0.00267	-4.97327	18.255
Repeat-34980	Complement C1q-like protein 2 (c1ql2)	11.1913	11.4326	10.1433		6.0312	7.41128	2.26768	0.00287	4.56131	0.0194284
Repeat-36748	C-C motif chemokine 25 precursor putative	8.79431	8.45365			3.88202	5.2621	6.02539	0.00373	4.65835	0.0843495
26026	Hemoglobin subunit alpha putative	8.63659	7.98948	8.31138		3.52917	5.75725		0.00376	4.65173	0.0786028
3064	selenoprotein P, plasma, 1a putative	3.72575	3.82114	5.83362		6.79836	8.19146	8.98467	0.00382	-4.33137	11.5621
2117	chaperonin containing TCP1, subunit 4 (delta)	3.4723		3.58017		6.83052	5.66627	7.16654	0.00397	-4.60152	8.15794
5954	poly A binding protein, cytoplasmic 1 b (pabpc1b)	4.61773	3.92287	7.23196		8.60472	9.12084	9.22411	0.00407	-4.28095	13.2296
Repeat-35359	ribosomal protein L7	9.64145	9.49303	6.82249		3.56082		4.70419	0.0045	4.48852	0.0435913
Repeat-34028	Phosphate carrier protein, mitochondrial precursor putative mRNA, pseudogene cds	5.1828		4.7057		8.02059		8.06778	0.00478	-4.86529	8.57379
Repeat-44883	elongation factor 1 alpha (EF1-alpha)	3.06631		5.72652		7.61626	9.36045	8.63731	0.00566	-4.28579	17.6499
Repeat-35307	ribosomal protein L7	9.33389	4.58746	5.7604		10.8175	11.2535	11.1707	0.00617	-3.96107	22.9427
866	type I keratin mRNA	3.82729	3.60833	6.40341		7.38853	7.66108	8.67856	0.00652	-3.91911	9.82449
2304	GTP binding protein 4 (gtpbp4)	2.54104	5.80635	3.64891	5.52323	7.57628	7.05694	7.61028	0.00673	-3.72672	8.1943
Repeat-33598	40S ribosomal protein S6 putative mRNA	2.67645			5.07367		8.49035	7.97864	0.00683	-4.48721	20.5268
141	ferritin heavy polypeptide	5.02164	8.72759	6.26701		10.392	9.72272	9.8262	0.0103	-3.58071	9.90547
Repeat-40646	28S ribosomal RNA gene			8.00725	11.6058		5.01547	4.69001	0.0122	3.91654	0.0322673
Repeat-38282	ribosomal protein S8		5.35549	7.60552		3.05354		2.71148	0.0129	3.86478	0.0825839
21788	pre-mRNA-processing factor 6-like	3.17952	3.27491			4.73038	6.69542	7.55389	0.016	-3.42516	8.57031
Repeat-36279	Iron-sulfur cluster assembly enzyme ISCU	3.3962		3.50407		8.87412	5.61571	6.12018	0.0188	-3.29756	10.7024
Repeat-42940	C1q-like-protein		9.42221	9.97458	5.02748	3.01119	3.6543		0.0206	3.22773	0.0356816
Repeat-34673	ribosomal protein SA (rpsa)			3.95958	3.02655	7.27216	8.01617	4.86788	0.0222	-3.17009	9.35458
Repeat-38223	MHC class II antigen beta chain	4.74379	6.33458			7.84261		9.27108	0.0227	-3.35281	8.0985
Repeat-33309	60S ribosomal protein L3 putative mRNA	7.95038	2.40401	8.10308	5.29081	9.17626	9.89504	10.0062	0.0237	-2.89696	13.505
Repeat-49147	18S ribosomal RNA gene			7.65698	12.7881	5.58034	6.15813	5.78221	0.0247	3.08766	0.0479497
Repeat-36064	ribosomal protein L10 (rpl10)	6.95092	8.83729	8.21308			6.35623	3.45137	0.0277	3.00267	0.116902
1600	CCAAT/enhancer binding protein (C/EBP), beta	3.77433	4.54853			8.72246		6.05353	0.0314	-3.07165	9.36036
Repeat-42858	cytb	5.36948	10.1199	7.75812		3.31534	4.54342		0.0356	2.81251	0.0708157
Repeat-33381	eukaryotic translation elongation factor 1 beta 2 (eef1b2)	6.85285		3.1772		7.87212	7.7193	8.58435	0.0378	-2.76751	8.24524
